# Supplementary material for: The usefulness of the narrow band imaging (NBI) in decision-making process regarding second look procedure (SL) in laryngeal cancer follow-up after transoral laser microsurgery
Source: PLoS One. 2020 Aug 7;15(8):e0236623. doi: 10.1371/journal.pone.0236623 (PMC7413545; doi:10.1371/journal.pone.0236623)
Supplement: S1 File — (XLSX) [file pone.0236623.s001.xlsx]

## Sheet: tabela Grażyna 16.10.19sta
Pat code	Sex	Age range	T-stage	Cordectomy type	Localization: anterior comissure	Localization: vocal fold	Localization: other	Margin	Suspicious NBI picture	Second look	Histology after SL	Follow-up time	Reccurence	BMI	ASA	Laryngoscore	ASA 2
1	m	61-70	2	V	0	1	0	positive deep	no	1	negative	24	no	other than normal	3	a	over 2
2	m	51-60	2	V	0	1	0	uncertain deep	no	1	negative	24	no	normal	3	c	over 2
3	m	51-60	2	V	0	1	0	nagative	yes	1	negative	23	no	normal	2	a	under 2
4	f	71-80	1	I	0	1	0	uncertain	no	0	negative	27	no	normal	2	b	under 2
5	f	61-70	2	VI	1	0	0	uncertain	no	0	negative	20	no	normal	2	b	under 2
6	f	51-60	2	IV	0	1	0	nagative	no	0	negative	23	no	normal	2	a	under 2
7	m	61-70	2	IV	0	1	0	nagative	no	0	negative	30	no	normal	2	a	under 2
8	m	71-80	2	V	0	1	0	nagative	no	0	negative	26	no	normal	2	a	under 2
9	m	51-60	1	IV	0	1	0	nagative	yes	1	negative	22	no	normal	2	b	under 2
10	m	51-60	2	V	0	1	0	nagative	yes	1	negative	16	no	normal	2	a	under 2
11	m	51-60	2	IV	0	1	0	nagative	no	0	negative	30	no	normal	3	a	over 2
12	m	31-40	1	II	0	1	0	nagative	no	0	negative	22	no	normal	2	a	under 2
13	m	51-60	2	IV	0	1	0	nagative	no	0	negative	29	no	normal	2	a	under 2
14	m	71-80	1	I	0	1	0	nagative	no	0	negative	23	no	normal	2	a	under 2
15	m	51-60	2	V	0	1	0	nagative	no	0	negative	24	no	normal	2	b	under 2
16	m	51-60	2	V	0	1	0	nagative	no	0	negative	27	no	normal	2	b	under 2
17	m	61-70	2	IV	0	1	0	nagative	no	0	negative	19	no	normal	2	a	under 2
18	m	61-70	2	V	0	1	0	nagative	no	0	negative	19	no	normal	2	a	under 2
19	m	61-70	2	V	0	1	0	nagative	no	0	negative	19	no	normal	2	a	under 2
20	m	61-70	1	III	0	1	0	nagative	no	0	negative	30	no	normal	3	a	over 2
21	m	61-70	2	V	0	1	0	nagative	no	0	negative	27	no	normal	2	a	under 2
22	m	71-80	1	II	0	1	0	nagative	no	0	negative	24	no	normal	3	a	over 2
23	m	51-60	1	II	0	1	0	positive deep	no	1	negative	23	no	normal	3	a	over 2
24	m	61-70	2	V	0	1	0	nagative	no	0	negative	24	no	normal	1	c	under 2
25	m	61-70	2	V	0	1	0	nagative	no	0	negative	26	no	normal	3	a	over 2
26	m	71-80	1	III	0	1	0	nagative	no	0	negative	19	no	normal	2	a	under 2
27	m	51-60	3	laryngectomy	0	0	1	nagative	no	0	negative	30	no	normal	2	a	under 2
28	f	51-60	3	hemilaryngectomy	0	0	1	positive superficial	no	0	negative	27	no	normal	3	a	over 2
29	m	61-70	3	hemilaryngectomy	0	0	1	uncertain	no	0	negative	24	no	normal	2	a	under 2
30	m	81-90	3	hemilaryngectomy	0	0	1	positive superficial	no	0	negative	23	no	normal	3	b	over 2
31	m	61-70	2	IV	0	1	0	positive superficial	yes	1	positive	24	yes	normal	2	a	under 2
32	m	61-70	3	hemilaryngectomy	0	0	1	nagative	no	0	negative	14	no	normal	2	c	under 2
33	f	61-70	2	V	0	1	0	nagative	no	0	negative	18	no	normal	2	a	under 2
34	m	51-60	1	IV	0	1	0	positive deep	no	1	negative	16	no	normal	2	a	under 2
35	m	71-80	1	II	0	1	0	nagative	no	0	negative	19	no	normal	3	a	over 2
36	f	51-60	2	VI	1	0	0	nagative	no	0	negative	17	no	other than normal	2	a	under 2
37	m	71-80	1	II	0	0	1	positive deep	no	1	negative	17	no	normal	3	a	over 2
38	m	51-60	1	II	0	1	0	positive superficial	no	0	negative	21	no	normal	2	b	under 2
39	m	61-70	1	I	0	1	0	nagative	no	0	negative	16	no	normal	3	b	over 2
40	m	61-70	1	VI	1	0	0	nagative	no	0	negative	23	no	normal	3	b	over 2
41	m	61-70	1	V	0	0	1	nagative	no	0	negative	24	no	normal	2	b	under 2
42	m	61-70	2	VI	0	1	0	uncertain	no	0	negative	15	no	normal	2	b	under 2
43	m	81-90	1	II	0	1	0	nagative	no	0	negative	19	no	normal	3	a	over 2
44	m	71-80	1	II	0	1	0	nagative	no	0	negative	17	no	normal	3	a	over 2
45	m	81-90	2	hemilaryngectomy	0	0	1	nagative	no	0	negative	17	no	normal	2	a	under 2
46	m	81-90	3	VI	1	0	0	nagative	no	0	negative	21	no	normal	3	a	over 2
47	m	51-60	1	I	0	1	0	nagative	no	0	negative	16	no	normal	3	a	over 2
48	m	61-70	1	I	0	1	0	nagative	no	0	negative	23	no	normal	2	b	under 2
49	m	51-60	1	III	0	1	0	nagative	no	0	negative	24	no	normal	2	b	under 2
50	m	61-70	1	I	0	1	0	uncertain	no	0	negative	15	no	normal	3	b	over 2
51	m	61-70	2	V	0	1	0	nagative	yes	1	positive	24	no	normal	2	c	under 2
52	m	61-70	2	V	1	0	0	positive deep	no	1	negative	24	no	normal	3	b	over 2
53	f	51-60	1	VI	1	0	0	nagative	yes	1	positive	30	no	other than normal	2	b	under 2
54	f	61-70	2	V	0	1	0	nagative	no	0	negative	26	no	normal	2	c	under 2
55	m	71-80	1	V	0	1	0	uncertain deep	no	1	negative	26	no	normal	3	a	over 2
56	f	61-70	2	V	0	1	0	positive superficial	yes	1	negative	27	no	normal	3	a	over 2
57	m	41-50	2	V	0	1	0	uncertain	no	0	negative	26	no	normal	2	a	under 2
58	m	61-70	1	III	0	1	0	nagative	no	0	negative	26	no	normal	2	a	under 2
59	m	81-90	2	V	0	1	0	positive superficial	no	0	negative	27	no	normal	3	b	over 2
60	m	51-60	1	I	0	1	0	uncertain	no	0	negative	24	no	normal	2	b	under 2
61	m	41-50	2	V	0	1	0	uncertain	yes	1	uncertain	32	no	normal	2	b	under 2
62	m	51-60	2	V	0	1	0	uncertain	no	0	negative	23	no	normal	2	a	under 2
63	m	71-80	3	V	0	1	0	nagative	no	0	negative	21	no	normal	2	a	under 2
64	m	51-60	1	II	0	1	0	positive superficial	yes	1	uncertain	19	no	normal	1	a	under 2
65	m	61-70	1	I	0	1	0	nagative	no	0	negative	15	no	normal	2	b	under 2
66	m	41-50	1	II	0	1	0	positive superficial	yes	1	uncertain	25	no	normal	1	a	under 2
67	m	61-70	1	VI	1	0	0	uncertain	yes	1	uncertain	23	no	normal	2	a	under 2
68	m	51-60	2	III	0	1	0	uncertain	no	0	negative	24	no	normal	2	a	under 2
69	m	51-60	2	II	0	1	0	nagative	no	0	negative	15	no	normal	2	a	under 2
70	m	51-60	2	epiglotektomia	0	0	1	nagative	no	0	negative	24	no	normal	2	a	under 2
71	m	51-60	1	V	0	1	0	positive deep	no	1	negative	25	no	normal	2	a	under 2
72	m	41-50	2	VI	0	1	0	nagative	no	0	negative	24	no	normal	2	a	under 2
73	m	61-70	2	IV	0	1	0	positive superficial	no	0	negative	29	no	normal	2	b	under 2
74	m	61-70	1	II	0	1	0	positive superficial	no	0	negative	30	no	normal	3	b	over 2
75	m	51-60	2	III	0	1	0	nagative	no	0	negative	21	no	normal	3	a	over 2
76	m	51-60	1	III	0	1	0	uncertain	no	0	negative	35	no	normal	2	a	under 2
77	m	61-70	1	I	0	1	0	positive superficial	yes	1	positive	22	no	normal	3	b	over 2
78	m	41-50	1	V	0	1	0	nagative	no	0	negative	20	no	normal	2	a	under 2
79	m	51-60	2	III	0	1	0	nagative	no	0	negative	23	no	normal	3	a	over 2
80	m	71-80	1	III	0	1	0	uncertain	no	0	negative	29	no	normal	3	a	over 2
81	m	61-70	2	V	0	1	0	nagative	no	0	negative	24	no	normal	2	b	under 2
82	m	51-60	1	II	0	1	0	nagative	no	0	negative	23	no	normal	1	a	under 2
83	m	71-80	3	laryngectomy	1	0	0	uncertain	no	0	negative	24	no	normal	1	c	under 2
84	m	61-70	1	II	0	1	0	uncertain	no	0	negative	28	no	normal	2	a	under 2
85	m	51-60	2	V	0	1	0	nagative	no	0	negative	28	no	normal	2	c	under 2
86	m	71-80	2	V	0	1	0	positive deep	yes	1	uncertain	21	no	normal	3	a	over 2
87	m	51-60	1	II	0	1	0	positive superficial	no	0	negative	23	no	normal	2	a	under 2
88	m	51-60	2	V	0	1	0	uncertain	no	0	negative	33	no	normal	2	a	under 2
89	m	71-80	1	III	0	1	0	positive superficial	no	0	negative	20	no	normal	4	a	over 2
90	m	71-80	2	IV	0	1	0	nagative	no	0	negative	27	no	normal	2	a	under 2
91	m	51-60	2	I	0	1	0	nagative	no	0	negative	22	no	normal	2	a	under 2
92	m	61-70	2	V	0	1	0	positive deep	no	1	negative	34	no	normal	2	a	under 2
93	m	71-80	2	VI	1	0	0	uncertain	no	0	negative	29	no	normal	3	a	over 2
94	m	61-70	2	II	0	1	0	positive deep	no	1	negative	22	no	normal	3	a	over 2
95	m	51-60	2	V	0	1	0	uncertain	no	0	negative	24	no	normal	2	a	under 2
96	m	71-80	2	V	0	1	0	uncertain	no	0	negative	32	no	normal	3	a	over 2
97	m	81-90	2	VI	1	0	0	uncertain	no	0	negative	24	no	normal	2	a	under 2
98	m	61-70	1	III	0	1	0	uncertain	no	0	negative	21	no	normal	1	a	under 2
99	m	41-50	2	IV	0	1	0	nagative	no	0	negative	27	no	normal	2	a	under 2
100	m	61-70	1	III	0	1	0	uncertain	no	0	negative	24	no	normal	2	a	under 2
101	m	61-70	2	hemilaryngectomy	0	0	1	uncertain	no	0	negative	23	no	normal	3	c	over 2
102	m	61-70	1	V	0	1	0	nagative	no	0	negative	29	no	normal	2	c	under 2
103	m	51-60	1	II	0	1	0	uncertain	no	0	negative	32	no	normal	2	a	under 2
104	m	51-70	1	I	0	1	0	uncertain	no	0	negative	25	no	normal	2	c	under 2
105	m	61-70	2	V	0	1	0	nagative	no	0	negative	26	no	normal	2	a	under 2
106	m	71-80	2	V	0	1	0	uncertain	no	0	negative	23	no	normal	2	a	under 2
107	m	61-70	3	laryngectomy	0	0	1	positive superficial	yes	1	uncertain	29	no	normal	2	a	under 2
108	m	41-50	3	epiglotektomia	0	0	1	uncertain	no	0	negative	22	no	other than normal	1	a	under 2
109	m	21-30	2	V	0	1	0	positive superficial	no	0	negative	25	no	normal	1	a	under 2
110	f	61-70	1	I	0	1	0	uncertain	no	0	negative	23	no	normal	2	b	under 2
111	f	71-80	1	II	0	1	0	uncertain	no	0	negative	30	no	normal	2	a	under 2
112	f	61-70	3	hemilaryngectomy	0	0	1	positive superficial	no	0	negative	29	no	normal	2	a	under 2
113	f	71-80	1	I	0	1	0	positive superficial	no	0	negative	21	no	normal	2	a	under 2
114	f	41-50	1	I	0	1	0	uncertain	no	0	negative	26	no	normal	2	a	under 2
115	m	61-70	1	III	0	1	0	positive superficial	no	0	negative	28	no	normal	2	a	under 2
116	m	51-60	2	V	0	1	0	positive superficial	no	0	negative	19	no	normal	2	c	under 2
117	m	51-60	2	V	0	1	0	positive superficial	no	0	negative	23	no	normal	2	b	under 2
118	m	61-70	1	I	0	1	0	uncertain	no	0	negative	26	no	normal	3	b	over 2
119	m	61-70	1	I	0	1	0	uncertain	no	0	negative	13	no	normal	2	b	under 2
120	m	61-70	3	hemilaryngectomy	0	1	0	uncertain	no	0	negative	13	no	normal	3	b	over 2
121	m	61-70	1	II	0	1	0	positive superficial	no	0	negative	13	no	normal	2	b	under 2
122	m	61-70	1	II	0	1	0	uncertain	no	0	negative	16	no	normal	2	a	under 2
123	m	61-70	1	I	0	1	0	uncertain	no	0	negative	15	no	normal	2	a	under 2
124	m	71-80	1	II	0	1	0	uncertain	no	0	negative	14	no	normal	2	a	under 2
125	m	61-70	3	V	0	1	0	uncertain	no	0	positive	13	no	other than normal	2	a	under 2
126	m	61-70	1	I	0	1	0	uncertain	no	0	negative	16	yes	normal	2	b	under 2
127	m	61-70	1	I	0	1	0	uncertain	no	0	negative	23	no	other than normal	2	a	under 2
												23.1811
